# Supplementary material for: Genomics of the expanding pine pathogen Lecanosticta acicola reveals patterns of ongoing genetic admixture
Source: mSystems. 2024 Feb 16;9(3):e00928-23. doi: 10.1128/msystems.00928-23 (PMC10949461; doi:10.1128/msystems.00928-23)
Supplement: Supplemental tables — Tables S1 to S5. [file msystems.00928-23-s0002.xlsx]

## Sheet: Table S1
TaxID	Species name	Proteome size	Secreted	%Secreted	CAZY	%CAZY
1314780	Piedraia hortae CBS 480.64	7547	285	3.77633	376	4.98211
1043002	Aureobasidium pullulans EXF-150	11844	744	6.28166	432	3.64742
1314786	Dissoconium aciculare CBS 342.82	10289	555	5.39411	202	1.96326
CERBT	Cercospora beticola	12271	1008	8.21449	405	3.30046
135779	Cercospora zeae-maydis	12005	747	6.22241	354	2.94877
1367539	Dothistroma pini	11533	574	4.97702	329	2.85268
DOTSN	Dothistroma septosporum	11315	585	5.17013	330	2.91648
1367536	Exutisphaerella laricina	9742	545	5.59433	312	3.20263
PASFU	Fulvia fulva	15063	883	5.86205	432	2.86795
111012	Lecanosticta acicola	10195	622	6.10103	323	3.16822
766057	Microcyclosporella mali	10595	650	6.13497	326	3.07692
227734	Mycocentrospora acerina	11747	735	6.25692	360	3.06461
1873265	Mycosphaerelloides madeirae	12949	802	6.19353	381	2.94231
706581	Passalora sequoiae	11047	811	7.34136	357	3.23165
1871380	Phaeophleospora eucalypticola	12825	992	7.73489	444	3.46199
685502	Pseudocercospora fuligena	13738	1031	7.50473	476	3.46484
321146	Pseudocercospora eumusae	10939	688	6.28942	360	3.29098
113226	Pseudocercospora musae	10380	632	6.08863	334	3.21773
383855	Mycosphaerella fijiensis CIRAD86	13055	599	4.58828	376	2.88012
112498	Ramularia collo-cygni	11486	808	7.03465	365	3.17778
SPHMS	Sphaerulina musiva SO2202	10143	605	5.9647	312	3.07601
1080233	Zasmidium cellare ATCC 36951	16014	1299	8.11165	525	3.27838
MYCGM	Zymoseptoria tritici IPO323	10936	711	6.50146	371	3.39247
BAUCO	Baudoinia panamericana UAMH 10762	10500	406	3.86667	282	2.68571
1431937	Neocatenulostroma microsporum	13231	731	5.5249	378	2.85693
245834	Neohortaea acidophila	9819	457	4.65424	202	2.05724
706561	Salinomyces thailandica	8771	510	5.81462	302	3.44316
161662	Teratosphaeria nubilosa	10998	681	6.19203	306	2.78232
PHANO	Phaeosphaeria nodorum SN15	15985	1074	6.7188	533	3.33438
84275	Cercospora kikuchii	12988	1176	9.05451
357750	Cercospora berteroae	11903	938	7.88037
348901	Cercospora zeina	10192	652	6.39717
1507870	Rachicladosporium antarcticum	18598	1025	5.51135
329885	Friedmanniomyces endolithicus	17901	763	4.26233
329884	Friedmanniomyces simplex	13631	615	4.51177

## Sheet: Table S2
Code	Host	Localization	Average coverage	Number of SNPs	SNPs / kb	Structure (SL)	Structure (NL)	Mat-loci
AI6302	Unknown	Unknown	279.029	1624	0.0534017	1	0	MAT1-1
AI6322	P. radiata	Unknown	180.719	44278	1.45599	1	0	MAT1-1
AI6323	P. radiata	Unknown	111.228	43903	1.44366	1	0	MAT1-1
AQ0118	P. ponderosa	irisasi	51.8962	25542	0.839893	1	0	MAT1-2
AQ0121	P. radiata	balmaseda	138.012	41842	1.37588	1	0	MAT1-2
AQ0127	P. radiata	4/374, amurrio baranbio	193.273	26596	0.874552	1	0	MAT1-2
AQ0128	P. radiata	azkarate,elgoibar	140.48	48509	1.59511	0.966	0.034	MAT1-2
AQ0133	P. radiata	unamuntza	122.301	26076	0.857453	1	0	MAT1-1
AQ0134	P. radiata	mendaro	132.852	30980	1.01871	1	0	MAT1-2
AQ0137	P. radiata	malkuartu/larrazabal	27.4081	26528	0.872316	1	0	MAT1-1
AQ0141	P. radiata	st isabel/zumarraga	79.5147	64926	2.13495	0.942	0.058	MAT1-2
AQ0149	P. radiata	arnoate	94.6492	26782	0.880668	1	0	MAT1-2
AQ0151	P. nigra	IRISASI	49.0052	33171	1.09076	1	0	MAT1-1
AQ0156	P. radiata	unamuntza/arnoate	33.6554	25106	0.825557	1	0	MAT1-2
AR8149	Unknown	Unknown	240.968	28705	0.943902	1	0	MAT1-2
AS4937	P.radiata	ohianberri	74.1752	37643	1.23781	1	0	MAT1-2
AS4938	Unknown	Unknown	70.5495	37598	1.23633	1	0	MAT1-2
AS9385	P. radiata	Unknown	84.9876	51873	1.70573	0.978	0.022	MAT1-2
AS9386	P. radiata	etxebarria	84.7927	38399	1.26267	1	0	MAT1-1
AS9387	P. radiata	lasao	91.2732	32102	1.0556	1	0	MAT1-1
AS9388	P. radiata	azkarate,elgoibar	78.7541	64946	2.13561	0.942	0.058	MAT1-2
AS9389	P. radiata	etxebarria	73.3646	26631	0.875703	1	0	MAT1-1
AS9390	P. radiata	azkarate,elgoibar	56.5761	55743	1.83299	0.958	0.042	MAT1-2
AS9391	P. sylvestris	IRISASI	98.8396	332193	10.9234	0	1	MAT1-2
AS9392	P. radiata	arnoate	70.1749	34459	1.13311	1	0	MAT1-1
AS9393	P. radiata	4/374, amurrio baranbio	59.0769	29747	0.978166	1	0	MAT1-2
AS9394	P. nigra	IRISASI	57.6261	321718	10.579	0	1	MAT1-2
AS9395	P. radiata	st isabel/zumarraga	81.1532	50551	1.66226	0.989	0.011	MAT1-2
AS9396	P. radiata	Unknown	56.8086	153853	5.05912	0.632	0.368	MAT1-2
AS9397	P. radiata	elorrio	96.1614	28255	0.929105	1	0	MAT1-2
AS9398	P. radiata	azkarate,elgoibar	67.0935	60463	1.9882	0.954	0.046	MAT1-2
AS9399	P. ponderosa	IRISASI	67.3318	60949	2.00418	0.954	0.046	MAT1-2
AS9400	P. radiata	itsaso	56.6751	78518	2.58189	0.861	0.139	MAT1-2
AS9401	P.radiata	ohianberri	33.9138	25340	0.833251	1	0	MAT1-1
AS9402	P.radiata	ohianberri	53.1787	27494	0.904081	1	0	MAT1-1
AS9403	P.radiata	ohianberri	55.93	24053	0.790931	1	0	MAT1-1
AS9404	P.radiata	ohianberri	40.6371	34238	1.12584	1	0	MAT1-2
AS9405	P.radiata	ohianberri	52.7116	32169	1.05781	1	0	MAT1-2
AS9406	P.radiata	ohianberri	52.9151	30760	1.01148	1	0	MAT1-1
AS9407	P. brutia	ohianberri	55.732	34124	1.12209	1	0	MAT1-2
AS9408	P. brutia	ohianberri	62.2149	26149	0.859853	1	0	MAT1-1
AS9409	P. brutia	ohianberri	52.4067	28788	0.946631	1	0	MAT1-2
AS9410	P. brutia	ohianberri	55.7658	34391	1.13087	1	0	MAT1-1
AS9411	P. brutia	ohianberri	59.021	35488	1.16695	1	0	MAT1-2
AS9412	P. brutia	ohianberri	55.445	34058	1.11992	1	0	MAT1-2
AS9413	P.radiata	ohianberri	58.7385	28767	0.945941	1	0	MAT1-1
AS9414	P.radiata	ohianberri	54.1162	31547	1.03735	1	0	MAT1-2
AS9415	P. radiata	amoroto	52.9862	26106	0.858439	1	0	MAT1-1
AS9416	P. radiata	amoroto	56.8023	30852	1.0145	1	0	MAT1-2
AS9417	P. radiata	amoroto	62.9403	27344	0.899148	1	0	MAT1-1
AS9418	P. radiata	amoroto	54.7613	32180	1.05817	1	0	MAT1-2
AS9419	P. radiata	amoroto	54.7027	30228	0.993982	1	0	MAT1-2
AS9420	P. radiata	4/374, amurrio baranbio	49.2525	27002	0.887902	1	0	MAT1-1
AS9421	P. radiata	4/374, baranbio	53.4798	27585	0.907073	1	0	MAT1-1
AS9422	P. radiata	Elorrio	53.5816	25260	0.83062	1	0	MAT1-1
AS9423	P. radiata	Elorrio	52.7009	28225	0.928118	1	0	MAT1-2
AS9424	P. radiata	unbe	56.9365	33310	1.09533	1	0	MAT1-1
AS9425	P. radiata	unbe	55.327	28664	0.942554	1	0	MAT1-1
AS9426	P. radiata	unbe	57.4502	29094	0.956693	1	0	MAT1-2
AS9427	P. radiata	zeberio	60.0717	33068	1.08737	1	0	MAT1-2
AS9428	P. radiata	zeberio	58.1442	29704	0.976752	1	0	MAT1-1
AS9429	P. radiata	zeberio	52.3632	26222	0.862254	1	0	MAT1-2
AS9430	P. brutia	ohianberri	52.5405	28693	0.943507	1	0	MAT1-2
AS9431	P. brutia	ohianberri	51.2722	27230	0.8954	1	0	MAT1-1
AS9432	P. brutia	arboreto19	54.8441	27248	0.895992	1	0	MAT1-1
AS9433	P. radiata	amoroto	56.11	27782	0.913551	1	0	MAT1-1
AS9434	P. radiata	asturias	55.5147	42541	1.39887	1	0	MAT1-1
AV6398	P. radiata	unamuntza	53.9113	27091	0.890829	1	0	MAT1-2
AV6399	P. radiata	Unknown	57.6088	32757	1.07714	1	0	MAT1-1

## Sheet: Table S3
Strain	2 (Alkaline phosphatase)	3 (Esterase (C 4))	4 (Esterase Lipase (C 8))	5 (Lipase (C 14))	6 (Leucine arylamidase)	7 ( Valine arylamidase)	8 (Cystine arylamidase)	9 (Trypsin)	10 (α-chymotrypsin)	11 (Acid phosphatase)	12 (Naphthol-AS-BI-phosphohydrolase)	13 (α-galactosidase	14 (ß-galactosidase)	15 (ß-glucuronidase)	16 ( α-glucosidase)	17 (ß-glucosidase)	18 (N-acetyl-ß-glucosaminidase)	19 (α-mannosidase)	20 (α-fucosidase)
AI6322	5	3	3	1	3	2	1	1	1	5	4	5	5	2	5	5	5	3	5		ASTf
AI6323	5	3	2	1	3	3	1	1	1	5	3	5	5	0	4	3	4	1	1		ASTg
AQ0118	5	2	1	1	3	4	3	1	2	4	3	4	4	0	1	3	4	1	0		h7b 14/10/2018
AQ0121	5	3	2	1	3	4	3	1	2	4	3	4	5	0	5	4	3	1	3		m5a 25/10/2018
AQ0127	5	3	2	1	3	4	3	1	2	5	4	5	4	0	3	4	0	1	1		dfa1b 06/11/2018
AQ0128	5	3	2	1	3	4	3	1	2	4	3	2	3	0	1	3	3	0	0		m10b 17/10/2018
AQ0133	5	3	2	1	3	3	1	0	1	5	3	5	5	0	4	4	5	0	0		m6d 16/10/2018
AQ0134	5	4	2	1	3	4	2	1	2	4	5	3	0	0	0	3	1	0	0		m1b 16/10/2018
AQ0137	5	2	2	1	3	3	1	0	1	5	2	4	2	0	4	3	3	0	1		m1b 24/10/2018
AQ0141	5	5	2	1	4	5	3	1	2	5	3	5	5	0	4	5	5	1	0		m10a 16/10/2018
AQ0149	5	3	2	1	3	4	3	1	2	5	5	5	5	0	1	5	4	1	1		m4b 16/10/2018
AQ0151	5	4	2	1	3	4	1	0	1	4	4	5	3	0	0	4	4	0	0		h16a 25/10/2018
AQ0156	5	4	2	1	3	3	1	0	1	4	3	4	4	0	0	4	3	1	0		m5c 16/10/2018
AS4937	5	4	1	2	4	2	1	0	1	5	5	5	5	0	1	5	4	0	0		O-40_1
AS9385	5	3	1	1	3	3	1	1	1	5	4	4	5	1	1	3	4	1	2		m6b 17/10/2018
AS9386	5	3	2	1	3	3	2	1	2	2	3	5	5	0	3	4	3	0	1		m7b 16/10/2018
AS9387	5	3	2	1	3	4	3	1	2	5	4	5	5	0	1	5	4	0	0		m2a 17/10/2018
AS9388	5	3	1	1	4	2	1	1	1	5	3	4	5	0	0	5	4	0	0		m11a 16/10/2018
AS9389	5	3	2	1	3	4	3	1	2	4	5	4	4	0	1	4	4	0	0		m7c 16/10/2018
AS9390	5	2	1	1	4	4	3	1	2	5	4	3	5	1	3	3	4	2	1		m11d 16/10/2018
AS9391	3	3	3	0	2	0	0	0	0	5	4	1	1	0	1	5	0	0	0		h6a 25/10/2018
AS9392	5	4	2	1	3	4	3	1	3	4	3	4	4	0	3	3	4	0	4		m4c 16/10/2018
AS9393	5	2	1	1	3	4	3	1	2	1	3	3	3	0	1	3	1	0	0		dfa2c 06/11/2018
AS9394	2	2	2	0	1	0	0	0	1	5	3	1	0	0	0	1	0	0	0		h16c 25/10/2018
AS9395	5	4	2	1	3	3	1	1	1	4	3	5	5	0	1	4	5	2	2		m10b 16/10/2018
AS9396	5	4	2	1	3	4	3	1	3	4	3	5	4	0	3	3	4	4	0		j2c 26/10/2018
AS9397	4	3	2	1	3	3	2	1	1	4	3	4	4	0	2	4	4	1	1		LC 0
AS9398	5	4	2	1	3	2	1	0	1	5	3	3	4	0	1	4	4	0	0		m10c 17/10/2018
AS9399	5	4	2	1	3	3	1	1	1	5	3	5	5	0	3	5	4	3	0		h5b 25/10/2018
AS9400	5	2	1	1	3	3	1	1	1	3	3	3	3	0	0	3	4	1	2		m9d 17/10/2018
AS9401	5	3	2	1	3	3	2	1	2	5	3	5	4	0	3	4	3	0	3		O-4
AS9402	5	3	1	1	3	3	1	1	1	4	3	3	4	0	0	3	4	1	1		O-8
AS9403	5	2	1	1	3	3	1	0	1	5	2	5	5	1	2	3	4	0	2		O-9
AS9404	5	4	2	1	3	4	2	1	2	5	3	5	5	2	5	4	4	1	5		O-10
AS9405	5	3	1	1	3	4	3	1	2	5	4	5	5	0	1	3	4	1	1		O-11
AS9406	5	3	2	1	3	3	1	1	1	5	3	5	2	2	5	4	4	0	2		O-13
AS9407	5	4	2	1	3	4	3	1	2	5	4	5	5	0	5	3	4	0	0		O-18
AS9408	5	3	2	1	3	4	3	1	2	4	3	5	4	0	4	3	4	0	0		O-20
AS9409	5	4	2	1	3	4	2	1	1	2	3	5	3	0	1	5	3	1	3		O-21
AS9410	5	3	2	1	3	4	1	0	1	2	3	5	0	0	1	4	3	4	0		O-22
AS9411	5	4	2	1	3	4	3	1	2	4	3	5	5	0	5	3	4	1	3		O-28
AS9412	4	2	1	1	3	3	1	1	1	4	3	4	5	0	3	4	4	1	0		O-32
AS9413	5	4	4	1	3	4	3	2	2	5	4	5	5	0	2	3	4	1	1		O-35
AS9414	5	4	2	1	3	1	1	0	1	5	3	5	4	1	4	4	3	1	2		O-39
AS9415	5	3	2	1	3	4	3	1	2	4	3	4	5	0	2	3	4	0	1		upv4a
AS9416	5	3	1	1	3	3	1	1	1	4	3	4	2	0	1	3	4	0	1		upv5d
AS9417	5	3	2	1	4	4	3	1	2	5	3	5	5	0	4	4	4	0	0		upv6b
AS9418	5	3	2	1	3	3	2	1	2	5	3	5	5	0	1	3	4	0	0		upv6d
AS9419	5	1	0	1	3	3	2	0	0	5	2	1	4	0	1	3	4	0	0		upv8b
AS9420	5	4	2	1	3	4	3	1	2	4	2	5	5	0	1	3	1	0	0		dfa1c 06/11/2018
AS9421	4	2	1	1	3	3	1	0	0	5	2	4	4	0	3	3	4	1	2		dfa5d 06/11/2018
AS9422	5	2	2	1	3	4	3	1	1	1	3	5	1	0	1	5	3	1	0		E1e
AS9423	5	4	2	1	4	4	3	1	2	5	3	5	5	0	5	4	4	1	4		E6a
AS9424	5	3	1	1	3	3	1	1	1	5	3	5	5	0	1	3	4	1	0		u4c
AS9425	5	2	2	1	3	4	2	1	2	5	3	4	3	0	1	3	3	0	0		U4d
AS9426	5	4	2	1	3	3	2	1	1	4	3	4	4	0	2	4	4	0	2		u4e
AS9427	5	3	2	1	4	5	3	1	2	5	4	4	3	0	1	4	1	0	0		Z2a
AS9428	5	3	2	1	3	3	2	1	2	5	3	4	5	0	1	3	4	0	0		z2b
AS9429	5	2	1	1	3	3	1	0	1	4	2	3	5	0	1	3	2	0	0		Z6e
AS9430	5	3	2	1	3	4	3	1	1	3	3	5	5	0	3	4	4	1	4		697b
AS9431	5	3	2	1	3	3	1	0	1	5	3	2	4	2	5	4	4	1	5		697c
AS9432	5	4	2	1	4	4	3	1	1	5	3	5	2	1	5	4	4	0	1		697e
AS9433	5	4	2	1	3	4	3	1	2	5	4	4	5	0	1	3	4	0	0		UASC
AS9434	5	3	1	1	3	3	1	1	2	5	5	4	4	0	0	5	4	0	0		astb
AV6398	4	4	1	1	3	4	2	1	2	5	3	5	5	1	3	3	4	1	1		m6a 16/10/2018
AV6399	4	2	2	1	3	4	2	1	1	4	3	4	4	0	2	3	4	1	0		j2a 26/10/2018

## Sheet: Table S4
Library	Read Length1	Yield (Gb)	Coverage2
Total Illumina PE	2x150	91.82	3019.26
Total ONT reads	3436	21.7	713.547
min4.8Kb ONT reads	5608	3.43	112.786

## Sheet: Table S5
Scaffold L50	33
Scaffold N50	290931
Scaffold L90	108
Scaffold N90	78452
Scaffold len_max	1183455
Scaffold len_min	203
Scaffold len_mean	92436
Scaffold len_median	15927
Scaffold len_std	153944
Scaffold num_A	7122543
Scaffold num_T	7150549
Scaffold num_C	8073708
Scaffold num_G	8064660
Scaffold num_N	-
Scaffold num_bp	30411460
Scaffold num_bp_not_N	30411460
Scaffold num_seq	329
Scaffold GC content overall	53
Contig L50	33
Contig N50	290931
Contig L90	108
Contig N90	78452
Contig len_max	1183455
Contig len_min	203
Contig len_mean	92436
Contig len_median	15927
Contig len_std	153944
Contig num_bp	30411460
Contig num_seq	329
Number of gaps	-
Busco_v5.4.7 (fungi_odb10)	C:99.7%[S:99.6%,D:0.1%],F:0.0%,M:0.3%,n:758
